# Supplementary material for: Adaptive Swarm Balancing Algorithms for rare-event prediction in imbalanced healthcare data
Source: PLoS One. 2017 Jul 28;12(7):e0180830. doi: 10.1371/journal.pone.0180830 (PMC5533448; doi:10.1371/journal.pone.0180830)
Supplement: S1 Data — (CSV) [file pone.0180830.s001.csv]

2	2.88	2.16	1	-1	-1	-1	1	1	14	-1	-1	-1	1	-1	60	-1
3	3.4	1.88	0	-1	-1	-1	-1	-1	12	-1	-1	-1	1	-1	51	-1
3	2.76	2.08	1	-1	-1	-1	1	-1	11	-1	-1	-1	1	-1	59	-1
3	3.68	3.04	0	-1	-1	-1	-1	-1	11	-1	-1	-1	-1	-1	54	-1
3	2.44	0.96	2	-1	1	-1	1	1	11	-1	-1	-1	1	-1	73	1
3	2.48	1.88	1	-1	-1	-1	1	-1	11	-1	-1	-1	-1	-1	51	-1
3	4.36	3.28	1	-1	-1	-1	1	-1	12	1	-1	-1	1	-1	59	1
2	3.19	2.5	1	-1	-1	-1	1	-1	11	-1	-1	1	1	-1	66	1
3	3.16	2.64	2	-1	-1	-1	1	1	11	-1	-1	-1	1	-1	68	-1
3	2.32	2.16	1	-1	-1	-1	1	-1	11	-1	-1	-1	1	-1	54	-1
3	2.56	2.32	0	-1	1	-1	1	-1	12	-1	-1	-1	-1	-1	60	-1
3	4.28	4.44	1	-1	-1	-1	-1	-1	12	-1	-1	-1	1	-1	58	-1
3	3	2.36	1	-1	-1	-1	1	1	11	-1	-1	-1	1	-1	68	-1
2	3.98	3.06	2	-1	-1	-1	1	1	14	-1	-1	-1	1	-1	80	1
3	1.96	1.4	1	-1	-1	-1	1	-1	11	-1	-1	-1	1	-1	77	-1
3	4.68	4.16	1	-1	-1	-1	1	-1	12	-1	-1	-1	1	-1	62	-1
2	2.21	1.88	0	-1	1	-1	-1	-1	12	-1	-1	-1	1	-1	56	-1
2	2.96	1.67	0	-1	-1	-1	-1	-1	12	-1	-1	-1	1	-1	61	-1
3	2.6	1.68	1	-1	-1	-1	1	-1	12	-1	-1	-1	1	-1	70	-1
3	2.88	2.48	0	-1	-1	-1	-1	-1	11	-1	-1	-1	1	-1	71	-1
3	4.48	3.48	0	-1	-1	-1	-1	-1	12	-1	-1	-1	1	-1	51	-1
4	3.32	2.84	0	-1	-1	-1	-1	-1	12	-1	-1	-1	1	-1	62	-1
3	2.36	1.68	0	-1	-1	-1	-1	-1	12	-1	-1	-1	1	-1	62	-1
3	3.68	2.32	0	-1	-1	-1	-1	-1	11	-1	-1	-1	1	-1	62	-1
8	4.32	3.2	0	-1	-1	-1	-1	-1	11	-1	-1	-1	-1	-1	58	1
5	4.56	72.8	0	1	1	-1	1	-1	12	-1	-1	-1	1	-1	57	-1
3	3.24	3.08	1	-1	-1	-1	1	-1	11	-1	-1	-1	1	-1	60	-1
3	3.4	3.06	1	-1	-1	-1	1	1	11	-1	-1	-1	1	-1	68	1
3	3.16	2.69	1	-1	-1	-1	1	1	11	-1	-1	-1	1	-1	56	-1
6	3.96	3.28	0	-1	-1	-1	-1	-1	11	-1	-1	-1	1	-1	61	-1
3	3.24	2.4	1	1	1	-1	-1	-1	14	-1	-1	-1	1	-1	55	1
3	4.44	3.48	1	-1	-1	-1	1	-1	12	-1	-1	-1	-1	-1	52	-1
5	2.48	1.95	1	1	-1	-1	-1	-1	12	1	-1	-1	-1	-1	72	-1
3	1.81	1.4	1	-1	-1	-1	1	-1	12	1	-1	-1	-1	-1	68	-1
2	2.76	2.2	1	-1	-1	-1	1	-1	11	-1	-1	-1	-1	-1	76	-1
3	2.36	1.6	0	-1	-1	-1	-1	-1	11	-1	-1	-1	1	-1	58	-1
3	2.2	1.96	1	-1	-1	-1	1	-1	12	-1	-1	-1	1	-1	71	-1
3	3.68	2.44	1	-1	1	1	-1	-1	12	1	-1	-1	-1	-1	61	-1
3	4.2	3.08	0	-1	-1	-1	-1	-1	11	-1	-1	-1	1	-1	56	-1
3	4.6	3.52	1	-1	-1	-1	1	-1	11	-1	-1	-1	1	-1	52	-1
5	3.8	2.98	1	-1	-1	-1	1	-1	11	-1	-1	-1	1	-1	60	1
2	3.24	2.52	1	-1	-1	-1	1	-1	12	-1	-1	-1	1	-1	63	1
3	3.2	2.82	1	-1	-1	-1	1	-1	12	-1	-1	-1	1	-1	68	-1
5	2.68	2.12	0	-1	-1	-1	1	-1	12	-1	-1	-1	1	-1	51	1
3	3.56	2.68	1	1	-1	-1	1	-1	12	-1	-1	-1	1	-1	60	-1
3	2.48	2.08	0	-1	-1	-1	-1	-1	11	-1	-1	-1	1	-1	60	-1
3	4.16	3.28	1	-1	-1	-1	1	-1	12	-1	-1	-1	1	-1	67	-1
3	2.64	2.12	1	-1	-1	-1	1	-1	12	-1	-1	-1	1	-1	72	1
3	4.44	3.12	2	-1	-1	-1	1	1	12	-1	-1	-1	1	-1	59	-1
3	4.56	3.92	0	-1	-1	-1	-1	-1	12	-1	-1	-1	-1	-1	55	-1
3	2.52	1.96	1	-1	-1	-1	1	-1	12	-1	-1	-1	-1	-1	79	-1
3	4	2.88	1	-1	-1	-1	1	-1	11	-1	-1	-1	1	-1	69	-1
3	3.2	2.52	2	1	1	1	1	-1	12	-1	-1	-1	1	-1	68	-1
4	3.76	2.52	1	-1	-1	-1	1	-1	12	-1	-1	-1	1	-1	75	-1
3	3.68	3.08	1	-1	-1	-1	1	-1	12	-1	-1	-1	1	-1	63	-1
4	3.28	2.36	1	-1	-1	-1	1	-1	12	-1	-1	-1	1	-1	65	-1
3	3.72	2.88	1	-1	-1	1	1	-1	11	-1	-1	-1	-1	-1	37	-1
3	3.4	2.8	1	1	-1	-1	1	1	11	1	-1	-1	1	-1	64	1
4	5.12	4.28	0	-1	-1	-1	-1	-1	12	-1	-1	-1	1	-1	62	-1
3	3.84	3.72	0	-1	-1	-1	-1	-1	12	-1	-1	-1	1	-1	58	-1
3	3.52	2.28	0	-1	-1	-1	-1	-1	13	-1	-1	-1	1	-1	51	1
3	3.04	2.04	2	-1	-1	-1	1	1	12	-1	-1	-1	1	-1	77	-1
3	4.96	3.6	0	-1	-1	-1	-1	-1	11	-1	-1	-1	1	-1	56	-1
3	3.72	2.84	0	-1	-1	-1	-1	-1	11	1	-1	-1	-1	-1	55	-1
2	3.15	2.76	1	-1	1	-1	1	-1	12	-1	-1	-1	1	-1	59	-1
3	2.88	2.6	1	-1	-1	-1	1	-1	12	-1	-1	-1	-1	-1	54	-1
3	2.36	2	0	-1	-1	-1	-1	-1	11	-1	-1	-1	-1	-1	39	-1
4	2.32	1.76	1	-1	1	-1	1	1	11	-1	-1	-1	1	-1	62	1
3	2.72	2.2	1	-1	-1	-1	1	-1	12	-1	-1	-1	1	-1	61	-1
3	3.08	1.8	1	-1	1	-1	1	-1	12	-1	-1	-1	1	-1	70	-1
3	3.48	2.72	1	-1	1	-1	-1	-1	11	-1	-1	-1	-1	-1	53	-1
3	3.6	2.6	1	-1	-1	-1	1	-1	12	1	-1	-1	1	-1	71	-1
3	3.52	2.92	0	-1	-1	-1	-1	-1	11	-1	-1	-1	1	-1	63	-1
4	6.3	5.48	0	-1	-1	-1	-1	-1	11	-1	-1	-1	-1	-1	45	-1
3	4.6	3.28	1	-1	-1	-1	1	-1	11	-1	-1	-1	1	-1	55	-1
3	3.4	2.8	1	-1	-1	-1	1	-1	14	-1	-1	-1	1	-1	41	1
3	1.84	1.28	1	-1	-1	-1	1	1	11	-1	-1	-1	1	-1	66	-1
3	3.04	3.6	1	-1	-1	-1	1	-1	12	-1	-1	-1	1	-1	62	1
3	2.2	1.44	1	-1	-1	-1	1	-1	12	-1	-1	-1	1	-1	54	-1
3	3.04	2.16	1	-1	-1	-1	1	-1	12	-1	-1	-1	-1	-1	78	-1
3	3.68	2.88	1	-1	-1	-1	1	-1	12	-1	-1	-1	1	-1	58	-1
3	1.96	1.68	1	-1	-1	-1	1	-1	14	-1	-1	-1	1	-1	59	-1
3	3.24	1.64	1	-1	-1	-1	1	-1	12	-1	-1	-1	1	-1	63	-1
3	2.84	2.36	1	-1	-1	-1	1	-1	11	1	-1	-1	-1	-1	62	-1
3	4.28	3.28	0	-1	-1	-1	-1	-1	12	-1	-1	-1	1	-1	51	-1
3	3.76	2.72	1	-1	-1	-1	1	-1	12	-1	-1	-1	1	-1	58	-1
3	4.9	4.19	0	-1	-1	1	1	-1	12	-1	-1	-1	-1	-1	52	-1
3	2.36	2	1	-1	-1	1	-1	-1	12	-1	-1	1	1	-1	67	-1
5	2.68	1.76	2	-1	1	-1	1	1	11	-1	-1	-1	1	-1	76	-1
3	2.83	66.4	1	1	1	1	1	-1	12	-1	-1	-1	1	-1	75	-1
4	3.52	2.72	1	-1	1	-1	1	-1	12	-1	-1	-1	1	-1	80	-1
3	2.6	2	1	-1	-1	-1	1	-1	11	-1	-1	-1	1	-1	73	-1
3	3.6	2.48	1	-1	-1	-1	1	-1	12	-1	-1	-1	1	-1	60	1
3	6.08	4.92	0	-1	-1	-1	-1	-1	11	-1	-1	-1	1	-1	50	-1
3	1.88	1.44	2	-1	-1	-1	1	1	12	-1	-1	-1	1	-1	87	-1
3	4.56	3.6	1	-1	-1	-1	1	-1	11	-1	-1	-1	1	-1	54	-1
4	2.68	2	1	-1	-1	-1	1	-1	12	-1	-1	-1	1	-1	70	1
6	3.04	2.4	2	-1	-1	-1	1	-1	11	-1	-1	-1	1	-1	76	-1
3	2.63	67.3	1	-1	-1	1	1	-1	11	-1	-1	-1	1	-1	54	-1
3	4.6	2.92	1	-1	1	1	1	-1	12	-1	-1	-1	1	-1	57	1
3	3.36	2.67	1	-1	-1	-1	1	-1	11	-1	-1	-1	1	-1	72	-1
3	1.84	1.64	1	-1	-1	-1	1	1	12	1	-1	-1	1	-1	72	-1
4	4.32	3.24	1	-1	-1	-1	1	-1	12	-1	-1	-1	1	-1	76	-1
3	2.35	1.64	1	-1	-1	-1	1	-1	11	-1	-1	-1	-1	1	59	-1
3	2.84	1.88	1	-1	-1	-1	1	-1	11	-1	-1	-1	-1	-1	53	-1
5	4.95	4.12	1	-1	-1	-1	-1	1	11	-1	-1	-1	-1	-1	57	-1
3	2.48	2.08	1	-1	-1	-1	1	-1	12	-1	-1	-1	1	-1	55	-1
3	3.6	2.6	1	-1	-1	-1	1	-1	12	-1	-1	-1	1	-1	54	-1
3	3.16	2.96	0	-1	-1	-1	-1	-1	11	-1	-1	-1	-1	-1	63	-1
3	3.24	2.36	1	-1	-1	1	1	-1	12	-1	-1	-1	1	-1	74	-1
2	4.48	4.2	0	-1	-1	-1	-1	-1	12	-1	-1	-1	1	-1	55	-1
3	4	2.6	1	-1	-1	-1	1	-1	12	1	-1	-1	1	-1	58	-1
3	3.68	64.1	0	-1	-1	-1	-1	-1	12	-1	-1	-1	1	-1	60	-1
3	4.68	3.48	0	-1	-1	-1	-1	-1	11	-1	-1	-1	1	-1	52	-1
3	4.52	3.32	0	-1	-1	-1	1	-1	12	-1	-1	-1	1	-1	58	-1
4	2.76	1.76	1	-1	1	-1	1	-1	11	1	-1	-1	1	-1	61	1
4	2.88	2.24	1	-1	-1	-1	1	1	12	-1	-1	-1	1	-1	73	-1
3	2.84	2.16	1	-1	-1	-1	1	-1	12	1	-1	-1	1	-1	53	-1
4	3.48	2.56	1	-1	-1	-1	-1	-1	11	-1	-1	-1	1	-1	57	-1
3	2.56	1.6	1	-1	-1	-1	1	1	12	-1	-1	-1	1	-1	75	-1
2	3.84	2.56	1	-1	-1	-1	1	-1	11	-1	-1	-1	-1	-1	59	-1
3	3.56	2.76	1	-1	-1	-1	1	-1	12	-1	-1	-1	1	-1	74	-1
2	2.8	2.12	1	-1	-1	1	1	-1	13	-1	-1	-1	1	-1	80	-1
4	3.3	2.56	0	-1	-1	-1	-1	-1	11	-1	-1	-1	1	-1	67	-1
3	3.36	2.8	1	-1	-1	-1	1	1	12	-1	-1	-1	1	-1	76	-1
3	2.83	1.96	1	-1	-1	-1	1	-1	12	-1	-1	-1	1	-1	71	-1
3	4.56	2.68	1	-1	-1	-1	1	-1	11	-1	-1	-1	1	-1	62	-1
3	2	1	1	-1	1	-1	1	1	11	1	-1	-1	1	-1	73	1
4	3.31	2	2	-1	-1	1	1	-1	12	-1	-1	-1	1	-1	81	1
2	5.6	4.64	1	-1	-1	-1	1	-1	11	-1	-1	-1	1	-1	45	-1
3	3.32	2.87	1	-1	-1	-1	1	-1	11	-1	-1	-1	1	-1	63	-1
2	2.12	1.72	1	-1	-1	-1	-1	-1	12	-1	-1	-1	1	-1	74	-1
2	2.5	71.1	0	-1	-1	1	-1	-1	13	-1	-1	-1	1	-1	64	1
3	2	1.44	0	-1	-1	-1	-1	-1	11	-1	-1	-1	1	-1	63	-1
3	4.84	3.48	1	-1	-1	-1	1	-1	12	-1	-1	-1	1	-1	56	-1
3	2.92	2.28	1	-1	-1	-1	1	-1	11	-1	-1	-1	1	-1	63	-1
2	3.76	3.08	1	-1	-1	-1	1	-1	13	-1	-1	-1	1	-1	54	-1
3	2.08	1.52	1	-1	-1	-1	1	-1	14	-1	-1	-1	1	-1	49	1
3	2.44	2.08	1	-1	-1	-1	1	-1	12	-1	-1	-1	1	-1	57	-1
3	3.72	3.12	1	-1	1	-1	-1	-1	12	-1	-1	-1	-1	-1	52	-1
2	2.16	1.56	1	-1	-1	-1	1	-1	11	-1	-1	-1	1	-1	63	-1
3	4.2	3.24	1	-1	1	-1	1	-1	12	-1	-1	-1	1	-1	73	-1
3	5.17	4.3	1	-1	-1	-1	-1	-1	11	-1	-1	-1	-1	-1	47	-1
4	2.08	1.76	0	-1	-1	-1	-1	-1	12	-1	-1	-1	1	-1	69	1
2	3.64	2.48	2	-1	-1	-1	1	1	11	-1	-1	-1	1	-1	70	-1
3	3.96	2.96	1	-1	-1	-1	1	-1	12	-1	-1	-1	1	-1	60	-1
3	3.92	3.08	1	-1	-1	-1	1	-1	11	-1	-1	-1	-1	-1	70	-1
3	2.92	2.2	1	-1	-1	-1	1	-1	12	-1	-1	-1	1	-1	68	-1
3	3.64	2.76	1	-1	-1	-1	1	-1	12	-1	-1	-1	1	-1	74	-1
3	2.72	2.36	0	-1	-1	-1	-1	-1	11	-1	-1	-1	1	-1	71	-1
3	2.6	2.24	0	-1	-1	-1	-1	-1	12	-1	-1	-1	-1	-1	56	-1
3	3.88	2.84	1	-1	1	-1	1	-1	11	-1	-1	-1	1	-1	66	1
3	2.72	2.04	1	1	-1	-1	-1	-1	12	-1	-1	-1	-1	-1	76	1
3	3.44	3.13	1	-1	-1	-1	1	1	12	-1	-1	-1	1	-1	78	-1
3	3.12	3.24	1	-1	-1	-1	1	-1	12	-1	-1	-1	1	-1	68	-1
3	2.6	2.32	1	-1	-1	-1	-1	1	12	1	-1	-1	-1	-1	66	-1
3	3.28	2.32	1	-1	-1	1	1	-1	13	-1	-1	-1	1	-1	67	-1
3	2.76	1.6	1	-1	-1	-1	1	1	12	-1	1	-1	1	-1	60	-1
3	3.08	2.32	1	-1	1	-1	1	1	12	-1	-1	1	1	-1	61	-1
3	2.2	1.7	1	-1	-1	-1	1	-1	11	-1	-1	-1	1	-1	58	-1
3	2.92	1.88	0	-1	-1	-1	-1	-1	12	-1	-1	-1	-1	-1	76	-1
3	2.88	2.36	0	-1	-1	-1	-1	-1	11	-1	-1	-1	1	-1	56	-1
3	3.2	2.28	1	1	1	-1	1	-1	12	-1	-1	-1	1	-1	67	-1
2	2.4	1.96	1	-1	-1	-1	1	-1	12	-1	-1	-1	-1	-1	73	-1
2	3	2.4	1	-1	-1	-1	1	-1	14	-1	-1	-1	1	-1	58	-1
3	3.2	2.21	1	-1	1	1	1	-1	12	-1	-1	-1	1	-1	54	-1
2	3.4	2.12	1	-1	-1	-1	1	1	11	-1	-1	-1	1	-1	62	-1
3	2.57	1.72	1	-1	-1	-1	1	1	11	-1	-1	-1	1	-1	81	-1
3	2.28	2.08	0	-1	-1	-1	-1	-1	11	1	-1	-1	1	-1	56	-1
3	2.44	1.96	1	-1	1	1	1	-1	13	-1	-1	-1	-1	-1	60	1
3	4.04	1.88	1	-1	-1	-1	1	-1	12	-1	-1	-1	1	-1	66	-1
2	2.88	2.2	0	-1	-1	-1	-1	-1	12	1	-1	-1	1	-1	62	-1
2	3.16	2.56	1	-1	1	1	1	-1	12	-1	-1	1	1	-1	62	-1
3	2.6	2.36	1	-1	-1	-1	1	-1	11	-1	-1	-1	1	-1	55	1
3	1.44	1.04	1	-1	-1	-1	1	1	11	-1	-1	-1	1	-1	62	-1
3	3.68	2.36	0	-1	-1	1	1	-1	12	-1	-1	-1	1	-1	71	1
3	3.2	2.72	2	-1	-1	-1	1	-1	14	-1	-1	-1	1	-1	52	-1
3	3.04	2.32	1	-1	-1	-1	1	-1	12	-1	-1	-1	1	-1	59	-1
3	4.32	4.32	1	-1	1	-1	1	1	12	-1	-1	-1	1	-1	48	-1
3	3	2.36	2	-1	-1	-1	1	1	12	-1	-1	-1	1	-1	60	-1
3	3.64	2.88	1	-1	-1	-1	1	1	12	-1	-1	-1	1	-1	61	-1
3	5.08	4.08	1	-1	-1	-1	1	-1	12	-1	-1	-1	1	-1	59	-1
3	3.16	2.36	1	-1	-1	-1	1	-1	11	-1	-1	-1	1	-1	64	-1
3	2.8	3.36	1	-1	-1	-1	1	-1	12	-1	-1	-1	1	-1	56	-1
3	2.52	2.08	0	-1	-1	-1	-1	-1	11	-1	-1	-1	-1	-1	58	-1
5	3.52	2.56	0	-1	-1	1	-1	-1	12	-1	-1	-1	-1	-1	81	1
3	3.32	2.15	1	-1	-1	-1	1	-1	11	-1	-1	-1	1	-1	64	-1
4	3.28	1.64	1	-1	-1	-1	1	-1	11	-1	-1	-1	1	-1	62	-1
3	2.28	1.24	1	-1	-1	-1	1	-1	11	-1	-1	-1	1	-1	72	-1
4	4.92	3.72	0	-1	-1	-1	-1	-1	12	-1	-1	-1	1	-1	60	-1
3	2.6	1.56	0	-1	-1	-1	-1	-1	12	-1	-1	-1	1	1	61	-1
3	2.68	2.4	0	-1	-1	-1	-1	-1	11	-1	-1	-1	1	-1	60	1
2	3.08	2.48	1	-1	-1	-1	1	-1	11	-1	-1	-1	-1	-1	49	-1
3	3.84	3.36	0	-1	-1	-1	-1	-1	12	-1	-1	-1	1	-1	53	-1
3	3.52	2.8	0	-1	-1	-1	-1	-1	11	-1	-1	-1	1	-1	58	-1
3	2.73	2.11	1	-1	1	-1	1	-1	12	-1	-1	-1	1	-1	61	1
3	2.84	2.24	1	1	1	-1	-1	-1	12	-1	-1	-1	1	-1	68	1
3	2.98	2.64	1	-1	-1	-1	1	-1	12	-1	-1	-1	-1	-1	60	-1
3	3.52	2.72	1	-1	-1	-1	-1	-1	11	-1	-1	-1	1	-1	72	-1
4	2.44	1.64	1	-1	-1	-1	1	1	11	-1	-1	-1	1	-1	72	-1
3	2.36	2.08	1	-1	-1	-1	1	-1	12	-1	-1	-1	1	-1	57	-1
3	2.76	2.28	0	-1	-1	-1	-1	-1	11	-1	-1	-1	1	-1	51	-1
2	4.08	2.56	1	1	1	-1	-1	-1	13	-1	-1	-1	1	-1	54	-1
2	3.6	3.92	0	-1	-1	-1	-1	-1	12	-1	-1	-1	1	-1	56	-1
3	3.12	2.9	0	-1	-1	-1	-1	-1	12	-1	-1	-1	-1	-1	77	-1
3	2.24	1.76	0	-1	-1	-1	-1	-1	12	-1	-1	-1	1	-1	64	-1
3	3.96	2.88	0	-1	-1	-1	-1	-1	11	-1	-1	-1	1	-1	57	-1
3	2.6	1.92	1	-1	-1	-1	1	-1	11	-1	-1	-1	1	-1	66	-1
3	4.2	3.24	0	-1	-1	-1	-1	-1	12	-1	-1	-1	1	-1	70	-1
2	2.8	1.6	1	-1	1	-1	1	1	12	-1	-1	-1	1	-1	53	1
3	4.72	4.56	0	-1	-1	-1	-1	-1	11	-1	-1	-1	1	-1	51	-1
3	3.58	2.64	1	-1	-1	-1	1	-1	12	-1	-1	-1	1	-1	58	1
3	2.44	2.12	1	1	1	1	-1	-1	11	-1	-1	-1	1	-1	58	-1
3	2.22	1.36	0	-1	-1	-1	-1	-1	12	1	-1	-1	1	-1	63	1
3	2.96	2.32	0	-1	-1	-1	-1	-1	11	-1	-1	-1	1	-1	51	-1
2	2.66	8.56	1	-1	1	-1	1	-1	12	-1	-1	-1	1	-1	61	-1
2	3.24	1.88	1	-1	-1	-1	1	-1	12	-1	-1	-1	1	-1	61	-1
3	4.52	3.6	1	-1	-1	-1	1	-1	12	-1	-1	-1	1	-1	76	-1
3	4	3.08	1	-1	-1	-1	1	-1	11	-1	-1	-1	1	-1	71	-1
3	2.84	2.12	0	-1	-1	-1	-1	-1	11	-1	-1	-1	1	-1	69	-1
5	2.87	2.08	1	-1	-1	-1	1	-1	13	-1	-1	-1	1	-1	56	1
4	4.24	3.68	1	-1	-1	-1	1	-1	12	-1	-1	-1	1	-1	67	-1
3	4.8	3.41	1	-1	-1	1	1	-1	12	-1	-1	-1	1	-1	54	-1
3	3.72	3.04	0	-1	-1	-1	-1	-1	11	-1	-1	1	1	-1	63	-1
3	4.96	3.48	1	-1	-1	-1	1	-1	12	-1	-1	-1	1	-1	47	-1
4	2.76	2.16	1	1	-1	-1	-1	-1	12	1	-1	-1	1	-1	62	-1
3	2.96	2.44	1	-1	-1	-1	1	1	12	-1	-1	-1	1	-1	65	-1
3	2.64	2.44	1	-1	-1	-1	1	-1	12	-1	-1	-1	1	-1	63	1
3	2.4	1.64	0	-1	-1	-1	-1	-1	11	-1	-1	-1	-1	-1	64	-1
3	2.64	2.08	1	-1	-1	-1	1	-1	12	1	-1	-1	1	-1	65	1
3	4.76	3.31	1	-1	-1	1	1	-1	11	-1	-1	-1	1	-1	51	-1
5	2.88	2.52	1	-1	-1	-1	1	-1	12	-1	-1	-1	1	-1	56	-1
3	2.32	1.76	1	-1	-1	-1	1	-1	11	-1	-1	-1	1	-1	70	-1
3	2.6	2	1	-1	-1	-1	1	-1	12	-1	-1	-1	1	-1	58	-1
3	2.46	1.76	1	-1	-1	-1	1	1	11	-1	-1	-1	1	-1	67	-1
3	4.16	3.64	1	-1	-1	-1	1	-1	12	-1	-1	-1	1	-1	62	-1
3	3.2	1.8	1	-1	-1	-1	1	1	12	-1	-1	-1	1	-1	74	-1
3	3.24	2.64	0	-1	-1	-1	1	-1	11	-1	-1	-1	1	-1	69	-1
5	3.4	2.08	1	-1	-1	-1	-1	1	11	-1	-1	-1	1	-1	55	1
3	3.52	2.52	1	-1	-1	-1	1	-1	12	-1	-1	-1	1	-1	60	1
3	4.36	3.76	0	-1	-1	-1	-1	-1	11	-1	-1	-1	1	-1	72	-1
3	5.52	3.56	1	-1	-1	-1	1	-1	12	-1	-1	-1	1	-1	64	-1
2	4.88	3.44	0	-1	1	-1	1	-1	14	-1	-1	-1	1	-1	75	1
3	4.36	3.92	1	-1	-1	-1	-1	-1	11	-1	-1	-1	1	-1	47	-1
3	3.56	2.64	1	-1	-1	-1	1	-1	11	-1	1	-1	1	-1	57	-1
3	5.49	2.97	1	-1	-1	-1	1	-1	12	-1	-1	-1	1	-1	56	-1
4	5.56	4.32	0	-1	-1	-1	-1	-1	12	-1	-1	-1	1	-1	68	-1
3	4.08	3.2	0	-1	-1	-1	1	-1	12	-1	-1	-1	1	-1	55	-1
4	4.56	3.68	1	-1	-1	-1	1	-1	12	-1	-1	-1	1	-1	62	-1
3	2.56	1.8	1	-1	-1	-1	1	-1	12	-1	-1	-1	1	-1	73	-1
3	3.8	2.82	1	-1	-1	-1	1	-1	12	-1	-1	-1	1	-1	68	-1
3	3.04	2.24	2	-1	-1	-1	1	1	11	-1	-1	-1	1	-1	75	1
3	3.81	2.94	1	-1	-1	-1	1	-1	12	-1	-1	-1	1	-1	63	-1
3	3.92	2.36	1	-1	-1	-1	1	-1	12	-1	-1	-1	1	-1	61	-1
3	3.44	3.52	1	1	-1	-1	-1	-1	11	-1	-1	-1	1	-1	62	-1
3	3.72	78.3	0	1	-1	-1	1	-1	12	-1	-1	-1	1	-1	44	-1
3	2.8	1.88	1	-1	-1	-1	1	-1	11	-1	-1	-1	1	-1	56	-1
3	2.92	2.32	0	-1	-1	-1	-1	-1	11	-1	-1	-1	1	-1	54	-1
3	3.72	2.48	1	-1	1	-1	1	-1	11	-1	-1	-1	1	-1	57	-1
3	3.64	2.52	0	-1	-1	-1	-1	-1	12	-1	-1	-1	1	-1	56	-1
3	2.72	2.09	0	-1	-1	-1	-1	-1	14	-1	-1	-1	-1	-1	69	1
3	1.84	1.12	1	-1	-1	-1	1	-1	12	-1	-1	-1	1	-1	72	-1
3	2.96	1.72	0	-1	1	-1	1	-1	11	-1	-1	-1	1	-1	59	-1
4	3.04	2.88	0	-1	-1	-1	-1	-1	11	-1	-1	-1	-1	-1	70	-1
3	2.6	1.92	1	-1	-1	-1	1	-1	11	-1	-1	-1	1	-1	64	-1
3	2.92	2.52	0	-1	-1	-1	-1	-1	12	-1	-1	-1	1	-1	61	-1
3	3.8	2.84	1	-1	-1	-1	1	-1	12	-1	-1	-1	1	-1	72	-1
3	3.32	2.92	2	-1	-1	-1	1	1	13	-1	-1	-1	1	-1	63	-1
3	2.52	1.72	2	-1	-1	1	1	1	12	-1	-1	-1	1	-1	74	1
3	4.28	3.28	1	1	-1	-1	1	-1	11	-1	-1	-1	1	-1	71	-1
3	2.52	1.72	1	-1	-1	-1	1	1	12	-1	-1	-1	1	-1	71	1
5	3	2.16	0	-1	-1	-1	-1	-1	11	-1	-1	-1	1	-1	72	-1
3	2.07	1.6	0	-1	1	-1	-1	-1	12	-1	-1	-1	-1	-1	77	-1
4	3.36	2.72	2	-1	-1	-1	1	1	11	1	-1	-1	1	-1	72	-1
2	4.04	2.76	1	-1	-1	-1	1	-1	12	-1	-1	-1	1	-1	55	1
3	1.7	1.36	1	-1	-1	-1	-1	1	12	-1	-1	-1	1	-1	65	-1
3	3.04	2.04	1	-1	-1	-1	1	-1	12	-1	-1	-1	1	-1	67	-1
3	3.36	2.64	1	-1	-1	-1	1	-1	12	1	-1	-1	1	-1	69	-1
3	4.57	4.57	1	-1	-1	-1	1	-1	11	-1	-1	-1	-1	-1	55	-1
3	4.12	2.32	1	-1	-1	-1	1	-1	11	-1	-1	-1	1	-1	51	-1
3	2	1.36	1	-1	-1	-1	1	-1	11	-1	-1	-1	1	-1	64	-1
3	3.8	3.68	0	-1	-1	-1	-1	-1	12	-1	-1	-1	-1	-1	63	-1
3	3.16	2.6	1	1	-1	-1	1	-1	12	-1	-1	-1	-1	-1	69	-1
2	2.32	1.68	1	-1	1	-1	1	-1	12	-1	-1	-1	1	-1	64	-1
3	2.32	1.92	0	-1	-1	-1	-1	-1	11	-1	-1	-1	1	-1	59	-1
3	2.48	1.4	1	-1	-1	-1	1	-1	11	-1	-1	-1	1	-1	73	-1
4	4.9	3.96	1	-1	-1	-1	1	-1	12	-1	-1	-1	1	-1	55	-1
3	2.96	2.2	1	-1	-1	-1	1	-1	12	-1	-1	-1	1	-1	63	-1
3	2.96	1.88	1	-1	-1	-1	1	1	14	-1	-1	-1	1	-1	60	-1
3	3.52	2.36	1	-1	-1	-1	1	-1	12	-1	-1	-1	1	-1	74	-1
3	4.12	3.16	1	-1	-1	-1	1	1	12	-1	-1	-1	1	-1	65	-1
3	2.68	2.32	1	-1	-1	-1	1	1	11	1	-1	-1	1	-1	79	-1
1	3.8	2.8	0	-1	-1	-1	-1	-1	12	-1	-1	-1	1	-1	62	-1
3	4.12	2.88	1	-1	-1	-1	1	-1	12	-1	-1	1	1	-1	71	-1
2	2.64	1.92	1	-1	-1	-1	1	-1	11	1	-1	-1	1	-1	63	-1
3	3.68	2.96	1	-1	1	-1	1	-1	12	-1	-1	-1	1	-1	67	-1
3	2.48	1.84	1	-1	-1	-1	1	-1	12	-1	-1	-1	1	-1	55	1
3	4.36	3.24	1	1	-1	1	1	-1	12	-1	-1	-1	1	-1	54	1
3	4.32	2.72	2	-1	1	-1	1	1	11	-1	-1	-1	1	-1	77	-1
3	3.4	1.92	0	-1	-1	-1	-1	-1	12	-1	-1	-1	1	-1	58	-1
3	4.24	3.04	1	-1	1	-1	1	1	12	-1	-1	-1	1	-1	64	-1
3	3.28	1.96	0	-1	-1	-1	-1	-1	12	-1	-1	-1	-1	-1	61	-1
3	4.59	3.02	2	1	-1	-1	1	1	13	-1	-1	-1	-1	-1	62	1
3	4.16	3.44	1	-1	1	-1	1	1	12	-1	-1	-1	1	-1	67	-1
3	5.16	4.28	0	-1	-1	-1	-1	-1	12	-1	-1	-1	1	-1	56	-1
3	2.76	1.8	1	-1	-1	-1	1	-1	12	-1	-1	-1	1	-1	70	1
5	3.3	2.4	1	-1	-1	-1	1	1	12	-1	-1	-1	1	-1	70	-1
3	2.8	2.32	1	-1	-1	-1	1	-1	12	-1	-1	-1	1	-1	57	-1
3	2.32	1.96	1	-1	-1	-1	1	-1	11	-1	-1	-1	1	-1	61	-1
3	1.98	1.57	1	-1	-1	-1	-1	1	11	-1	-1	-1	1	-1	77	-1
4	3.4	2.92	0	-1	-1	-1	-1	-1	11	-1	-1	-1	-1	-1	63	-1
3	2.4	1.64	1	-1	1	-1	1	1	12	-1	-1	-1	-1	-1	62	-1
3	3.12	2.52	1	1	-1	-1	1	-1	12	-1	-1	-1	1	-1	59	1
3	2.6	1.84	1	-1	-1	-1	1	-1	12	-1	-1	-1	1	-1	70	-1
4	2.12	1.36	1	-1	-1	-1	1	-1	12	-1	-1	-1	1	-1	71	-1
2	3.4	2.76	1	-1	1	-1	1	-1	12	-1	-1	-1	1	-1	56	-1
3	3.6	2.64	1	-1	-1	-1	1	-1	12	-1	-1	-1	-1	-1	57	-1
3	2.48	2.12	1	-1	-1	1	1	-1	12	-1	-1	-1	1	-1	78	-1
3	2.4	1.96	1	-1	-1	-1	1	-1	11	-1	-1	-1	1	-1	64	-1
3	2.1	69.1	0	-1	-1	-1	-1	-1	11	-1	-1	-1	1	-1	62	-1
3	5.12	4	1	-1	-1	-1	1	-1	14	-1	-1	-1	1	-1	49	-1
3	4.65	3.78	1	-1	-1	-1	1	-1	12	-1	-1	-1	1	-1	77	1
3	2.72	2.36	1	-1	-1	-1	1	-1	11	-1	-1	-1	1	-1	64	-1
2	2.58	1.64	2	-1	1	-1	1	1	12	-1	-1	-1	1	-1	63	-1
4	5.16	4.96	1	-1	-1	-1	-1	-1	11	-1	-1	-1	1	-1	54	-1
4	5.03	79.3	1	-1	-1	1	-1	-1	11	-1	-1	-1	-1	-1	38	-1
3	3.2	2.52	1	-1	-1	-1	1	1	12	-1	-1	-1	1	-1	75	-1
3	2.52	1.92	2	-1	1	-1	1	1	11	-1	-1	-1	1	-1	70	-1
3	1.96	1.48	1	-1	-1	-1	1	-1	12	-1	-1	-1	1	-1	59	-1
4	2.08	1.84	0	-1	-1	-1	-1	-1	12	-1	-1	-1	-1	-1	77	-1
2	2.94	76	1	-1	1	1	1	-1	12	-1	-1	-1	-1	-1	61	-1
3	3.52	3.12	0	-1	-1	-1	-1	-1	11	-1	-1	-1	1	-1	64	-1
3	2.6	1.92	0	-1	-1	-1	-1	-1	11	-1	-1	-1	1	-1	59	-1
4	2.2	1.8	0	-1	-1	-1	-1	-1	11	-1	-1	-1	-1	-1	71	-1
2	4	3.12	1	-1	-1	-1	1	-1	12	-1	-1	-1	1	-1	67	1
3	2.4	1.8	1	-1	-1	-1	1	-1	11	-1	-1	-1	1	-1	64	-1
3	2.32	1.32	1	-1	1	-1	1	1	11	-1	-1	-1	1	-1	68	-1
4	3.24	2.6	1	-1	-1	-1	1	-1	12	-1	-1	-1	1	-1	69	-1
3	4	3.08	0	-1	-1	-1	-1	-1	11	-1	-1	-1	1	-1	64	-1
3	2.96	2	1	-1	-1	-1	1	-1	12	-1	-1	-1	1	-1	59	-1
3	3.88	2.92	0	-1	-1	-1	-1	-1	11	-1	-1	-1	1	-1	67	1
3	2.36	1.76	1	-1	1	-1	-1	-1	12	-1	-1	-1	1	-1	74	-1
4	2.5	1.4	1	-1	1	-1	1	-1	11	-1	-1	-1	1	-1	77	-1
3	2.96	2.44	1	-1	-1	-1	1	1	11	-1	-1	-1	1	-1	60	-1
3	3.64	3.12	1	-1	-1	-1	1	-1	12	-1	-1	-1	1	-1	64	-1
2	3.12	2.72	2	-1	-1	-1	1	1	14	-1	-1	-1	1	-1	70	-1
2	3.48	2.84	1	-1	-1	-1	-1	1	11	-1	-1	-1	1	-1	58	-1
3	4.16	3.44	1	1	-1	-1	1	-1	13	-1	-1	-1	1	-1	59	-1
2	4.2	3.6	1	-1	-1	-1	-1	1	11	-1	-1	-1	1	-1	39	1
4	1.82	86.3	0	-1	-1	-1	-1	-1	12	-1	-1	-1	-1	-1	67	-1
3	2.64	2.16	1	-1	1	-1	1	-1	12	-1	-1	-1	1	-1	71	1
3	3.05	1.3	1	-1	-1	-1	1	-1	11	-1	-1	-1	1	-1	70	-1
3	2.94	73.3	1	-1	1	1	-1	-1	12	-1	-1	-1	-1	-1	60	-1
3	3.24	52.3	0	-1	-1	-1	-1	-1	12	1	-1	-1	1	-1	55	-1
3	4.28	3.52	1	-1	-1	-1	1	-1	11	-1	-1	-1	1	-1	60	-1
3	3.68	3.2	1	-1	-1	-1	1	-1	12	-1	-1	-1	1	-1	55	-1
3	2.8	2.44	1	-1	-1	1	1	-1	12	-1	-1	-1	1	-1	55	-1
3	2	1.36	0	-1	-1	-1	-1	-1	12	-1	-1	-1	1	-1	70	1
3	2.4	2.04	1	-1	-1	-1	1	-1	12	-1	-1	-1	1	-1	63	-1
4	2.84	2.12	0	-1	-1	-1	-1	-1	12	-1	-1	-1	-1	-1	64	-1
3	2.6	2.12	1	-1	-1	-1	1	-1	12	-1	-1	-1	1	-1	55	-1
3	2.84	2.4	1	-1	-1	-1	1	-1	11	-1	-1	-1	1	-1	49	-1
3	3.08	1.72	1	-1	-1	-1	1	1	12	1	-1	-1	1	-1	58	1
3	2.2	1.6	1	-1	1	-1	1	-1	12	-1	-1	-1	1	-1	59	-1
3	2.32	1.72	2	-1	-1	-1	1	1	11	-1	-1	-1	1	-1	56	-1
3	2.04	1.8	0	-1	-1	-1	-1	-1	12	-1	-1	-1	1	-1	64	-1
3	2.56	2.2	1	-1	-1	-1	1	-1	11	-1	-1	-1	1	-1	62	-1
5	2.38	1.72	1	-1	1	-1	1	-1	12	1	-1	1	1	-1	87	1
6	3.88	2.72	1	-1	-1	-1	1	-1	12	-1	-1	-1	1	-1	77	-1
3	3.8	3.16	0	-1	-1	-1	-1	-1	12	-1	-1	-1	1	-1	59	-1
3	2.88	2.16	0	-1	-1	-1	-1	-1	12	-1	-1	-1	1	-1	59	-1
3	2.32	1.76	0	-1	-1	-1	-1	-1	12	-1	-1	-1	-1	-1	55	-1
3	2.92	2.4	1	-1	-1	-1	1	-1	11	-1	-1	-1	1	-1	46	-1
3	2	1.52	0	-1	1	-1	1	-1	14	1	-1	-1	1	-1	60	-1
3	2.4	2.16	1	-1	-1	-1	1	-1	12	-1	-1	-1	1	-1	69	-1
3	4.56	3.84	0	-1	-1	-1	-1	-1	12	-1	-1	-1	1	-1	74	-1
3	4.03	3.09	1	-1	-1	-1	1	-1	11	-1	-1	-1	1	-1	59	-1
3	2.16	1.88	0	-1	-1	-1	-1	-1	12	-1	-1	-1	1	-1	63	-1
3	4.52	3.36	1	-1	-1	-1	-1	1	12	-1	-1	-1	1	-1	63	-1
4	2.72	2.04	1	-1	-1	-1	1	-1	11	-1	-1	-1	1	-1	75	-1
3	3.76	1	0	-1	1	-1	-1	-1	12	-1	-1	-1	1	-1	52	-1
3	5	3.88	0	-1	-1	-1	-1	-1	11	-1	-1	-1	1	-1	51	-1
4	3.4	2.16	1	1	1	-1	1	-1	12	-1	-1	-1	-1	-1	68	-1
3	2.4	1.88	1	-1	-1	-1	1	-1	11	-1	-1	-1	-1	-1	53	-1
3	2	1.64	1	-1	-1	-1	1	-1	12	-1	-1	-1	-1	-1	61	-1
3	2.52	1.96	1	-1	-1	-1	1	-1	12	1	-1	-1	1	-1	72	-1
3	4.4	3.56	1	-1	-1	1	1	1	11	-1	-1	-1	1	-1	60	1
4	4.2	3.32	0	-1	-1	-1	-1	-1	12	-1	-1	-1	1	-1	58	-1
3	1.96	1.4	1	-1	-1	-1	1	-1	13	-1	-1	-1	1	-1	69	-1
2	3.8	2.67	1	-1	-1	-1	1	-1	14	-1	-1	-1	1	-1	48	-1
3	2.92	2.28	1	-1	-1	-1	1	-1	12	-1	-1	-1	1	-1	75	-1
2	1.84	1.36	1	-1	1	-1	1	-1	12	-1	-1	-1	1	-1	57	-1
4	3.56	2.6	1	-1	-1	-1	1	-1	13	-1	-1	-1	1	-1	68	-1
3	3.72	3	1	-1	-1	-1	1	-1	12	-1	-1	-1	1	-1	61	-1
4	3.96	2.44	1	-1	-1	-1	1	1	11	-1	-1	-1	1	-1	44	-1
4	3.04	3.68	1	-1	-1	-1	1	-1	11	1	-1	-1	1	-1	64	-1
3	2.76	2.08	0	-1	-1	-1	-1	-1	12	-1	-1	-1	-1	-1	21	-1
3	4.56	3.48	1	-1	-1	-1	1	-1	12	-1	-1	-1	1	-1	60	-1
2	2.96	2.33	1	-1	-1	-1	1	-1	11	-1	-1	-1	1	-1	72	-1
3	2.7	1.9	1	-1	-1	-1	1	-1	11	-1	-1	-1	1	-1	65	-1
3	2.48	1.6	0	-1	-1	-1	-1	-1	11	-1	-1	-1	-1	-1	61	-1
3	3.56	2.8	0	-1	-1	-1	-1	-1	12	-1	-1	-1	-1	-1	69	-1
3	2.96	2.2	1	-1	-1	-1	1	-1	12	-1	-1	-1	1	-1	53	-1
3	4.04	2.56	1	-1	1	-1	1	-1	12	-1	-1	-1	1	-1	55	-1
2	2.96	2.24	0	-1	-1	-1	1	-1	12	-1	-1	-1	1	-1	57	1
6	5.36	3.96	1	-1	-1	-1	1	-1	12	-1	-1	-1	-1	-1	62	-1
3	3.44	2.92	1	-1	-1	-1	1	-1	11	-1	-1	-1	1	-1	56	-1
2	2.72	2.08	0	-1	-1	-1	-1	-1	12	-1	-1	-1	1	-1	67	-1
3	3.08	2.24	1	-1	-1	-1	1	-1	12	1	-1	-1	1	-1	59	-1
3	2.64	2.15	0	-1	-1	-1	-1	-1	11	-1	-1	-1	1	-1	59	-1
2	2.48	2	1	-1	-1	-1	1	-1	12	-1	-1	-1	1	-1	60	1
3	4.64	4.16	1	1	-1	-1	1	-1	13	-1	-1	-1	1	-1	56	-1
3	3.32	2.52	0	-1	-1	-1	-1	-1	11	-1	-1	-1	-1	-1	56	-1
2	2.48	2.08	1	-1	1	-1	-1	-1	12	-1	-1	-1	1	-1	60	-1
3	1.46	1	1	-1	1	-1	1	-1	11	-1	-1	-1	1	-1	68	-1
3	3.4	2.39	0	-1	-1	-1	-1	-1	11	-1	-1	-1	-1	-1	63	-1
3	3.44	2.4	1	-1	-1	-1	1	1	11	1	-1	-1	1	-1	77	-1
3	5.16	4.28	1	-1	-1	-1	-1	-1	12	-1	-1	-1	1	-1	52	-1
2	2.6	2.04	0	1	1	-1	-1	-1	12	-1	-1	-1	-1	-1	70	-1
4	2.44	2.08	2	-1	-1	-1	1	1	12	-1	-1	-1	1	-1	72	1
5	4.96	4.16	1	-1	-1	-1	1	-1	11	-1	-1	-1	1	-1	62	1
2	3.76	2.96	1	-1	-1	-1	1	-1	14	1	-1	-1	-1	-1	64	1
3	2.68	2.16	0	-1	-1	-1	-1	-1	12	-1	-1	-1	1	-1	70	-1
3	5	4.04	0	-1	1	-1	1	-1	12	-1	-1	-1	-1	-1	60	-1
4	2.81	2.31	1	1	-1	-1	-1	-1	12	-1	-1	-1	1	-1	58	-1
3	3.18	2.73	1	-1	-1	-1	1	-1	12	-1	-1	-1	1	-1	47	-1
3	2.48	2.08	1	-1	-1	-1	1	-1	13	-1	-1	-1	1	-1	54	1
3	3.44	2.72	1	1	1	-1	1	-1	11	-1	-1	-1	-1	-1	73	-1
3	3.12	2.12	1	-1	-1	-1	1	1	12	-1	-1	-1	1	-1	62	-1
3	3.48	2.52	1	-1	-1	-1	1	-1	14	1	-1	-1	1	-1	72	-1
3	3.87	2.68	0	-1	-1	-1	-1	-1	12	-1	-1	-1	1	-1	63	-1
3	1.44	1.2	1	-1	-1	-1	1	-1	11	-1	-1	-1	1	-1	58	-1
3	2.28	1.82	0	-1	-1	-1	-1	-1	11	1	-1	-1	-1	-1	69	-1
3	4.28	2.72	1	1	1	-1	1	-1	11	-1	-1	-1	1	-1	66	-1
3	3.08	2.28	1	-1	-1	-1	1	-1	11	-1	-1	-1	1	-1	57	-1
3	2.96	2.04	1	-1	-1	-1	1	-1	11	-1	-1	-1	1	-1	56	-1
3	4.8	3.32	1	-1	-1	1	1	-1	12	-1	-1	-1	1	-1	54	-1
3	4.08	3.2	1	-1	-1	-1	1	-1	12	-1	-1	-1	1	-1	40	-1
5	3.67	76.8	0	1	1	-1	1	-1	12	-1	-1	-1	-1	-1	61	-1
3	2.36	1.6	1	-1	-1	-1	1	1	11	-1	-1	1	1	-1	54	-1
3	3	2.44	1	-1	-1	-1	1	1	12	-1	-1	-1	1	-1	65	-1
2	4.44	3.64	0	-1	-1	-1	-1	-1	12	-1	-1	-1	-1	-1	62	-1
2	4.08	2.24	1	-1	-1	1	1	-1	12	-1	-1	-1	-1	-1	61	-1
3	4.12	3.2	2	-1	-1	-1	1	1	11	-1	-1	-1	-1	-1	76	-1
3	2.56	60.9	0	-1	-1	-1	-1	-1	11	-1	-1	-1	1	-1	50	-1
3	2.72	1.76	0	-1	-1	-1	-1	-1	11	-1	-1	-1	1	-1	63	-1
8	5.2	4.1	0	-1	-1	-1	-1	-1	12	-1	-1	-1	-1	-1	49	-1
2	4.4	3.72	1	-1	-1	-1	1	1	12	-1	-1	-1	1	-1	52	-1
3	2.96	2.24	0	-1	-1	-1	-1	-1	12	-1	-1	-1	1	-1	69	-1
3	2.84	1.88	1	-1	-1	-1	1	-1	12	-1	-1	-1	1	-1	53	1
3	2.28	1.68	2	-1	-1	-1	1	1	11	-1	-1	-1	-1	-1	77	-1
4	3.04	2.36	1	-1	-1	-1	1	-1	12	-1	-1	-1	1	-1	59	-1
3	2.8	2.24	1	1	-1	-1	1	-1	13	-1	-1	-1	1	-1	70	-1
3	2.84	2.32	1	-1	1	-1	1	1	11	-1	-1	-1	1	-1	72	-1
3	3.24	2.76	0	-1	-1	-1	-1	-1	11	-1	-1	-1	1	-1	70	-1
4	2.92	1.92	1	-1	-1	-1	1	-1	12	-1	-1	-1	1	-1	70	-1
3	2.4	1.24	1	-1	-1	-1	1	-1	12	-1	-1	-1	1	-1	62	-1
3	4.56	3.2	0	-1	-1	-1	1	-1	11	-1	-1	-1	1	-1	61	-1
3	3.6	3	1	-1	-1	-1	1	-1	11	-1	-1	-1	-1	-1	46	-1
3	4.28	3.16	0	-1	-1	-1	1	-1	12	-1	-1	-1	-1	-1	66	-1
4	4.65	3.78	1	-1	-1	-1	1	-1	12	-1	-1	-1	-1	-1	55	-1
3	1.84	1.56	1	1	1	-1	1	-1	12	-1	-1	-1	-1	-1	72	-1
3	2.12	1.68	2	1	1	-1	-1	-1	11	-1	-1	-1	1	-1	74	-1
4	3.44	2.16	1	-1	-1	-1	1	1	12	1	-1	-1	1	-1	57	1
3	3.08	2.16	1	-1	-1	-1	1	1	13	-1	-1	-1	1	-1	79	-1
2	3.88	2.12	1	-1	-1	-1	1	-1	13	-1	-1	-1	1	-1	63	-1
3	3.76	3.12	0	-1	-1	-1	-1	-1	11	-1	-1	-1	1	-1	61	-1
3	3.04	2.08	1	-1	-1	-1	1	-1	13	-1	-1	-1	-1	-1	52	-1
3	1.96	1.68	1	-1	-1	-1	1	1	12	-1	-1	-1	1	-1	79	-1
3	4.72	3.56	0	-1	-1	-1	-1	-1	12	-1	-1	-1	1	-1	51	-1
